# Supplementary material for: Pulmonary Microbial Composition in Sepsis-Induced Acute Respiratory Distress Syndrome
Source: Front Mol Biosci. 2022 Jun 23;9:862570. doi: 10.3389/fmolb.2022.862570 (PMC9262094; doi:10.3389/fmolb.2022.862570)
Supplement: Supplementary file 9 [file DataSheet1.XLSX]

## Sheet: ARDSp group
Patient	Diagnosis	Group	State of illness	Time of death(day)	Age	Gender	Days of hospitalization in ICU	The use time of ventilator(hour)	APACHE II score	SOFA score	Hypertension	Coronary heart disease	COPD	cerebral stroke	Chronic nephrosis	Hypohepatia	Diabetes	Tumor	Immunosuppression	Smoking	Drinking	WBC	Hb	PLT	PCT	Cr	T.Bil	ALT	Alb	Lac	OI	Infectious shock	CRRT	ECMO	Prone ventilation
1	Severe pneumonia, ARDS, acute kidney injury, ileus, cerebral hemorrhage, hypertension, Type 2 diabetes	ARDSp	Survival	38	75	Male	27	432	23	11	Yes	No	No	Postoperative intracerebral hemorrhage	No	No	Yes	No	No	Yes	Yes	14.32	65	190	5.75	269	9.5	37.2	25.7	1.8	171	Yes	Yes	No	No
2	Severe pneumonia, ARDS, infectious shock, diabetic ketoacidosis, chronic renal insufficiency, MODS	ARDSp	Dead	6	61	Male	6	136	31	16	No	No	No	No	No	No	Yes	No	No	Yes	Yes	1.47	93	10	96.52	354.1	12.9	17	26.2	10.2	144	Yes	No	No	No
3	Severe pneumonia, ARDS, acute renal insufficiency	ARDSp	Survival	＞90	39	Male	26	528	23	8	No	No	No	No	Yes	No	No	No	No	Yes	Yes	4.49	127	206	22.4	920	9.1	38.3	26.4	1.6	80	Yes	Yes	Yes	No
4	Severe pneumonia, ARDS, COPD	ARDSp	Dead	13	76	Male	13	312	18	5	No	No	Yes	No	No	No	No	No	No	Yes	Yes	13	88	162	0.5	68	23	26	29	0.8	172	No	No	No	No
5	Severe pneumonia, ARDS, COPD, pulmonary heart disease	ARDSp	Survival	＞90	74	Male	15	288	15	5	No	No	Yes	No	No	No	No	No	No	Yes	Yes	11.64	119	214	0.065	44.3	1.9	91	30.3	0.6	156	No	No	No	No
6	Severe pneumonia, ARDS, infectious shock , COPD, pulmonary heart disease	ARDSp	Dead	2	71	Male	2	45	23	8	No	No	Yes	No	No	No	No	No	No	Yes	Yes	28.05	162	260	8.132	166	12.4	774	30	3.2	130	Yes	No	No	No
7	Severe pneumonia, ARDS	ARDSp	Dead	12	65	Male	12	234	19	6	No	Yes	No	No	No	No	No	No	No	Yes	Yes	15.31	132	285	10.61	345	22.3	53	41.5	0.9	272	Yes	Yes	No	No
8	Severe pneumonia, ARDS, infectious shock, TTP, cerebral infarction, coronary heart disease, Chronic viral hepatitis B	ARDSp	Dead	2	64	Male	2	40	26	11	No	Yes	No	cerebral infarction	No	No	No	No	No	Yes	Yes	0.85	78	57	＞100	225	22	20	24	6.8	208	Yes	No	No	No
9	Severe pneumonia, ARDS, infectious shock, MODS(lung, kidney, liver)	ARDSp	Survival	＞90	36	Male	14	312	18	6	Yes	No	No	No	No	No	No	No	No	Yes	Yes	5.47	131	99	9.25	201	23.5	59	27.4	4.5	70	Yes	No	Yes	No
10	Severe pneumonia ARDS, medicamentous liver lesion? alimentary tract hemorrhage , cardiac insufficiency, bedsore	ARDSp	Dead	13	51	Male	13	312	22	6	No	No	No	No	No	No	No	No	No	Yes	Yes	13	59	162	0.5	68	342	26	29	0.8	172	No	No	No	No
11	Severe pneumonia, ARDS	ARDSp	Survival	＞90	38	Male	14	278	18	6	No	No	No	No	No	Yes	No	No	No	Yes	Yes	3.13	125	38	58.44	204.5	86.8	130.3	26.1	2.5	68	Yes	No	No	Yes
12	Severe pneumonia, ARDS	ARDSp	Survival	＞90	27	Male	13	264	17	6	No	No	No	No	No	No	No	No	No	Yes	Yes	4.85	149	183	1.98	78	17.8	38	32.4	2.6	72	Yes	No	Yes	Yes
13	Severe pneumonia, ARDS, infectious shock	ARDSp	Survival	＞90	69	Male	5	120	15	5	No	No	No	No	No	No	No	No	No	No	Yes	15.85	101	168	1.5	88	7.3	16	28.9	1.3	194	No	No	No	No
14	Severe pneumonia, ARDS	ARDSp	Survival	＞90	51	Male	6	120	14	4	No	No	No	No	No	No	No	No	No	No	Yes	13.12	74	598	0.806	95.1	6.8	33	28.6	2.1	144	No	No	No	No
15	Severe pneumonia, ARDS, acute cerebral infarction, Postoperative adenocarcinoma of the right lung, diabetes hypertension	ARDSp	Dead	11	75	Male	11	265	23	8	Yes	No	No	cerebral infarction	No	No	Yes	Yes	No	Yes	No	2.4	147	207	2.81	124	15.2	22.5	27.1	4.7	150	No	No	No	Yes
16	Severe pneumonia, ARDS, Left peripulmonary adenocarcinoma with lymph nodes, Multiple bone metastases	ARDSp	Dead	15	59	Male	15	355	13	5	No	No	No	No	No	No	No	Yes	No	Yes	No	14.6	107	257	<0.01	67	7.5	63.8	28.7	1.2	88.75	No	No	No	Yes
17	Severe pneumonia, ARDS, after esophageal cancer surgery	ARDSp	Dead	20	48	Male	20	544	19	5	No	No	No	No	No	No	No	esophagus cancer	No	Yes	No	21.6	103	88	1.3	64	17.1	42.3	25.8	2.2	62	Yes	Yes	No	Yes
18	Severe pneumonia, ARDS	ARDSp	Survival	＞90	65	Male	35	720	17	5	Yes	No	No	cerebral hemorrhage	No	Yes	Yes	No	Yes	Yes	No	8.79	112	214	9.5	196	11.2	11.2	36	4.8	125	No	No	No	No
19	Severe pneumonia, ARDS, RA, interstitial pneumonia ,	ARDSp	Dead	4	55	Male	4	92	18	5	No	No	No	No	No	Yes	No	No	RA	Yes	No	10.49	94	142	0.08	49	14.5	28	27.1	1.6	146	No	No	No	No
20	Severe pneumonia, ARDS, COPD, MODS, Type 2 diabetes	ARDSp	Survival	60	67	Male	28	456	22	7	Yes	No	Yes	No	No	No	Yes	No	No	Yes	No	20.53	105	143	4.2	246	39.9	38.5	36.3	1.6	62	Yes	Yes	No	Yes
21	Severe pneumonia, ARDS, parkinsonism, Type 2 diabetes	ARDSp	Survival	＞90	76	Male	7	120	14	3	No	No	Yes	cerebral infarction	No	No	Yes	No	No	Yes	No	15.85	101	198	0.51	48	7.3	16	28.9	1.3	194	No	No	No	No
22	Severe pneumonia, ARDS, infectious shock	ARDSp	Dead	12	70	Male	12	234	23	8	Yes	No	No	No	No	No	Yes	No	No	Yes	No	2.4	147	207	2.81	124	15.2	22.5	27.1	4.7	150	Yes	No	No	Yes
23	Severe pneumonia, ARDS, cardiac insufficiency, uremia, hypertension grade 3	ARDSp	Survival	＞90	67	Male	7	110	19	6	Yes	Yes	Yes	No	Yes	No	No	No	No	Yes	No	17.02	124	83	30.63	1033	12	5.4	31.2	1.4	152	No	Yes	No	No
24	Severe pneumonia, ARDS, AECOPD with infection, pulmonary heart disease, old myocardial infarction, cardiac function grade II, prostatic hyperplasia	ARDSp	Survival	＞90	65	Male	15	332	15	9	No	Yes	Yes	No	No	No	No	No	No	Yes	No	11.93	153	119	0.34	49	38.9	28.9	22.1	2	92	No	No	No	No
25	Severe pneumonia, ARDS, cerebral infarction , acute alimentary tract hemorrhage, hemorrhagic shock	ARDSp	Survival	31	83	Male	15	170	20	3	No	No	Yes	cerebral infarction	No	No	No	No	No	Yes	No	6.78	116	70	9.86	214	26.4	1075	25.6	1.8	178	No	No	No	No
26	Severe pneumonia, ARDS, COPD, infectious shock	ARDSp	Dead	5	71	Male	5	120	23	8	No	No	Yes	No	No	No	No	No	No	Yes	No	12.45	118	101	12.41	72	1.8	36.4	20.1	1.6	102	Yes	Yes	No	No
27	Severe pneumonia, ARDS, old tuberculosis	ARDSp	Survival	65	70	Male	10	216	22	5	No	No	Yes	No	No	No	No	No	No	Yes	No	13.44	111	205	0.77	69	3.8	24	31.8	0.9	177	No	No	No	No
28	Severe pneumonia, ARDS, COPD, pulmonary heart disease	ARDSp	Survival	＞90	69	Male	3	56	14	3	No	No	Yes	No	No	No	No	No	No	Yes	No	14.01	127	176	0.16	81	16.9	11	31.7	0.9	192	No	No	No	No
29	Severe pneumonia, ARDS, infectious shock , cerebral infarction, pressure sores, alimentary tract hemorrhage, hypohepatia, renal insufficiency	ARDSp	Dead	17	87	Male	17	408	22	6	No	No	No	cerebral infarction	No	No	No	No	No	Yes	No	15.27	57	87	3.6	206	55.4	816	22.8	4.5	210	Yes	No	No	No
30	Severe pneumonia, ARDS, left thalamic hemorrhage, hypertension	ARDSp	Survival	＞90	77	Male	10	233	21	7	Yes	No	No	Postoperative intracerebral hemorrhage	No	No	No	No	No	Yes	No	9.37	123	86	1.79	77	18.4	66	31.4	1.3	232	No	No	No	No
31	Severe pneumonia, ARDS, after treatment of cerebral hemorrhage	ARDSp	Survival	＞90	67	Male	8	168	18	8	Yes	No	No	No	No	No	No	No	No	Yes	No	15.27	120	243	0.82	72	21.2	12.2	33.1	2.5	92	No	No	No	No
32	Severe pneumonia, ARDS, After brain trauma surgery, hypertension, upper alimentary tract hemorrhage	ARDSp	Dead	13	52	Male	13	312	23	9	Yes	No	No	Postoperative intracerebral hemorrhage	No	No	No	No	No	Yes	No	13.75	102	190	0.2	89	12	36	26	2.2	252	Yes	No	No	No
33	Severe pneumonia, ARDS, acute ileus, After intestinal adhesion and decompression	ARDSp	Survival	22	72	Male	14	288	28	8	No	No	No	No	No	No	No	No	No	Yes	No	0.42	138	197	73.08	49	10.8	4	36.4	0.8	70	Yes	No	No	No
34	Severe pneumonia, ARDS, after esophageal cancer surgery	ARDSp	Survival	＞90	57	Male	14	278	21	10	No	No	No	No	No	Yes	No	No	No	Yes	No	13	125	78	28	304	86.8	145	26.1	2.5	120	Yes	No	No	Yes
35	Severe pneumonia, ARDS	ARDSp	Survival	＞90	25	Male	11	240	12	4	No	No	No	No	No	No	No	No	No	Yes	No	8.09	144	176	1.89	75	4.8	48.9	29.5	1.3	69	No	No	No	Yes
36	Severe pneumonia, ARDS, after radical resection of lower left lung cancer, squamous cell carcinoma of lower right lung	ARDSp	Survival	＞90	70	Male	12	255	25	5	Yes	No	Yes	No	No	No	No	lung cancer	No	Yes	No	17.66	137	360	0.34	71	12	28	25.1	2.8	198	Yes	No	No	No
37	Severe pneumonia, ARDS, Poorly differentiated squamous cell carcinoma of the left lung after resection of the left upper lung cancer	ARDSp	Survival	80	64	Male	30	709	22	7	No	No	Yes	No	No	No	No	lung cancer	No	Yes	No	11.71	118	137	1.33	110	7.8	14	31.6	1.4	145	No	Yes	No	No
38	Severe pneumonia, ARDS, after ILEUS surgery, AECOPD, bronchiectasis, coronary heart disease, after intestinal polypectomy, old tuberculosis	ARDSp	Dead	15	71	Male	15	300	13	4	No	Yes	Yes	No	No	No	No	No	No	No	No	13.39	84	81	0.41	42	25.6	11	32	0.9	172	No	No	No	No
39	Severe pneumonia, ARDS	ARDSp	Dead	10	69	Male	10	235	22	8	No	No	No	No	No	No	No	No	No	No	No	15.27	94	171	3.6	206	24	22	26	4.5	210	Yes	No	No	No
40	Severe pneumonia, ARDS	ARDSp	Survival	＞90	65	Female	12	248	25	5	No	No	No	No	No	No	No	No	No	No	No	17.66	137	360	0.34	71	12	28	25.1	2.8	198	Yes	No	No	No
41	Severe pneumonia, ARDS, multiple injuries: neck trauma, high paraplegia	ARDSp	Dead	16	60	Male	15	360	18	3	No	No	No	No	No	No	No	No	No	No	No	15.31	132	285	10.61	118	22.3	53	41.5	0.9	272	No	No	No	No
42	Severe root, ARDS, SLE, uremia, hypertension2 level, renal anemia	ARDSp	Dead	3	30	Female	3	68	23	12	No	No	No	No	uremia	No	No	Resection of serous borderline tumor of the left ovary	SLE	No	No	11.09	95	241	15.21	677	4	6	26.4	2.9	100	Yes	No	No	No
43	Severe pneumonia, ARDS, multiple thoracic fractures, sepsis, infectious shock	ARDSp	Survival	＞90	42	Female	10	240	19	7	No	No	No	No	No	No	No	After endometrial cancer surgery	After tumor chemotherapy	No	No	10.91	69	182	1.547	99	24	67	33.1	0.8	122	Yes	No	No	No
44	Severe pneumonia, ARDS, after esophageal cancer surgery	ARDSp	Dead	10	74	Male	10	233	25	7	No	No	No	No	No	No	No	After esophagus cancer surgery	No	No	No	4.05	57	222	0.5	55	7.6	17.8	30.7	0.9	111	No	No	No	No
45	Severe pneumonia, ARDS, bronchiectasis, meningioma after surgery	ARDSp	Survival	＞90	71	Female	15	123	18	3	Yes	No	Yes	No	No	No	No	meningeoma	No	No	No	11.6	76	206	0.2	59	4	6	33	0.6	246	No	No	No	No
46	Severe pneumonia, ARDS, acute myeloid leukemia, hypertension grade 3, Type 2 diabetes	ARDSp	Dead	8	66	Female	8	192	19	6	Yes	No	No	No	No	No	Yes	Acute myeloid leukemia	Yes	No	No	15.48	70	24	1.153	70	12.4	10	28.2	1.6	148	No	No	No	No
47	Severe pneumonia ARDS, infectious shock, acute myeloid leukemia	ARDSp	Dead	2	53	Male	2	45	25	9	Yes	No	No	No	No	No	No	Acute myeloid leukemia	Yes	No	No	28	65	156	10.2	350	44	98	22	6.5	110	Yes	No	No	No
48	Severe pneumonia, ARDS	ARDSp	Dead	36	44	Female	36	730	19	7	No	No	No	No	Yes	No	No	No	Yes	No	No	11.49	85	142	0.08	49	14.5	28	27.1	1.6	146	No	No	No	No
49	Severe pneumonia, ARDS, dropsical nephritis	ARDSp	Survival	＞90	30	Female	3	72	16	5	No	No	No	No	nephrotic syndrome	No	No	No	nephrotic syndrome	No	No	7	115	210	0.16	63	4.3	20	23.4	1.2	152	No	No	No	Yes
50	Severe pneumonia, ARDS	ARDSp	Dead	8	55	Male	8	185	23	5	No	No	No	No	No	No	No	No	dermatomyositis	No	No	18.52	116	462	0.355	48	10.9	23.1	27	2.9	74	No	No	Yes	Yes
51	Severe pneumonia, ARDS, infectious shock , dermatomyositis, interstitial pneumonia	ARDSp	Dead	7	60	Female	7	155	16	9	No	No	No	No	No	No	No	No	dermatomyositis	No	No	21.93	141	236	0.16	90	8.2	23	38.2	3.1	75	Yes	No	No	Yes
52	Severe pneumonia, ARDS, dermatomyositis, interstitial pneumonia , acute renal insufficiency , MODS	ARDSp	Dead	9	55	Female	9	212	23	7	No	No	No	No	No	No	No	No	dermatomyositis	No	No	12.56	134	168	0.163	73	5	12.7	23.3	7	60	Yes	No	No	No
53	Severe root, ARDS, dermatomyositis, interstitial root drug-induced liver injury Intrahepatic bile duct inflammation cholecystitis	ARDSp	Dead	8	51	Female	8	172	24	6	No	No	No	No	No	No	No	No	dermatomyositis	No	No	4.21	65	138	0.764	85	21	6	26.8	1.6	146	No	No	No	No
54	Severe pneumonia, ARDS, infectious shock , coronary heart disease, diabetes, hypertension, RA	ARDSp	Dead	5	75	Female	5	60	24	6	Yes	No	No	No	No	No	Yes	No	RA	No	No	11.96	64	129	7.72	147	19.4	663	26.2	14	276	Yes	Yes	No	No
55	Severe pneumonia, ARDS, drug-induced bone marrow suppression, Infectious Shock, liver impairment, renal impairment, RA	ARDSp	Dead	2	69	Male	2	45	26	13	No	No	No	No	No	No	No	No	RA	No	No	0.23	77	1	＞100	384	86.8	15.5	22.1	2.2	220	Yes	No	No	No
56	Severe pneumonia, ARDS, SLE, RA	ARDSp	Dead	22	69	Male	22	384	21	7	No	No	No	No	No	No	No	No	RA	No	No	16.79	61	86	7.129	79	6.7	12.8	21.7	2.3	202	Yes	No	No	No
57	Severe pneumonia, ARDS, infectious shock , Type 2 diabetes, coronary heart disease, hypertension	ARDSp	Survival	32	69	Female	24	504	18	5	Yes	Yes	No	No	Diabetic Nephropathy	No	Yes	No	No	No	No	11.93	65	553	0.57	72.9	11.3	41	31.7	0.6	156	No	Yes	No	No
58	Severe pneumonia, ARDS	ARDSp	Survival	＞90	45	Female	12	240	18	5	No	No	No	No	Diabetic Nephropathy	No	Yes	No	No	No	No	10.2	63	223	0.57	267	11.3	41	31.7	0.6	156	No	Yes	No	No
59	Severe pneumonia, ARDS	ARDSp	Survival	＞90	63	Female	10	210	21	8	Yes	No	No	No	Yes	Yes	Yes	No	No	No	No	5.02	123	86	1.89	480	4.9	4.3	21	1.2	232	No	No	No	No
60	Severe pneumonia, ARDS	ARDSp	Survival	＞90	55	Male	11	234	20	7	Yes	No	No	No	No	No	Yes	No	No	No	No	5.02	123	86	1.89	480	4.9	4.3	21	1.2	232	No	No	No	No
61	Severe pneumonia, ARDS	ARDSp	Survival	＞90	77	Female	7	144	18	5	Yes	No	No	No	No	No	Yes	No	No	No	No	18.84	75	28	0.24	55	77.4	813	29.3	2.7	108	Yes	No	No	Yes
62	Severe pneumonia, ARDS, Type 2 diabetes, cerebral infarction sequela	ARDSp	Survival	＞90	69	Female	10	230	26	8	Yes	No	No	cerebral infarction	No	No	Yes	No	No	No	No	21.67	127	193	81.6	180	11.4	24	38.5	2.2	95	Yes	No	No	Yes
63	Severe pneumonia, ARDS, infectious shock	ARDSp	Survival	＞90	58	Female	15	330	18	6	No	No	No	No	No	No	Yes	No	No	No	No	15	89	223	1.7	72.9	23	41	33	0.6	156	No	No	No	No
64	Severe pneumonia, ARDS	ARDSp	Survival	34	44	Female	29	490	14	4	No	No	No	No	No	No	Yes	No	No	No	No	4.78	86	273	0.085	70	6	8.4	24.4	0.6	153	No	No	No	No
65	Severe pneumonia, ARDS, SWINE flu, diabetes and foot infections	ARDSp	Survival	＞90	36	Female	11	216	13	3	No	No	No	No	No	No	Yes	No	No	No	No	4.78	76	273	0.085	70	6	8.4	24.4	0.6	153	No	No	No	No
66	Severe pneumonia, ARDS, COPD, small cerebral infarction, grade 2, coronary heart disease, multiple kidney stones with fluid accumulation	ARDSp	Dead	5	80	Male	5	110	23	9	Yes	Yes	Yes	cerebral infarction	Yes	No	No	No	No	No	No	0.77	120	91	37.87	271	12.8	22	27	6.5	173	Yes	No	No	No
67	Severe pneumonia, ARDS	ARDSp	Dead	3	49	Female	3	68	26	12	Yes	No	No	No	Yes	No	No	No	No	No	No	16.19	54	168	140	745	8.8	6	23.5	3.6	120	No	No	No	No
68	Severe pneumonia, ARDS, COPD, hypertension, After hysterectomy	ARDSp	Survival	＞90	72	Female	6	110	13	3	Yes	No	Yes	No	No	No	No	No	No	No	No	15.29	137	349	0.163	58.4	20.6	29.2	37.3	2.4	142	No	No	No	No
69	Severe pneumonia, ARDS, infectious shock , COPD	ARDSp	Survival	＞90	81	Male	12	230	30	8	No	No	Yes	cerebral infarction	No	No	No	No	No	No	No	26.36	72	451	2.7	60	4.4	19	25.2	1.3	196	Yes	No	No	No
70	Severe pneumonia, ARDS, COPD	ARDSp	Survival	＞90	79	Female	6	120	22	2	No	No	Yes	No	No	No	No	No	No	No	No	7.48	167	128	0.12	67	19.5	17	28	1	80	No	No	No	No
71	Severe pneumonia, ARDS, ILeus, laparotomy + sigmoid colon torsion reduction + intestinal decompression + sigmoid colon immobilization, chronic renal Insufficiency	ARDSp	Dead	8	84	Male	8	192	30	12	No	No	No	No	No	No	No	No	No	No	No	10.61	124	194	2.744	486	6.1	11.2	26.1	1.8	115	Yes	No	No	No
72	Severe root, ARDS, infectious shock, hypertension, coronary heart diseases, MODS (heart, lung and kidney liver blood)	ARDSp	Dead	3	77	Male	3	66	28	15	Yes	Yes	No	No	No	No	No	No	No	No	No	49.3	155	21	14.58	420	43.4	175	37.6	14.4	72	Yes	No	No	No
73	Severe pneumonia, ARDS	ARDSp	Dead	6	71	Female	6	134	22	7	Yes	Yes	No	No	No	No	No	No	No	No	No	21.3	95	56	8.5	370	34	166	31	10	153	Yes	No	No	No
74	Severe pneumonia, ARDS, right upper lung cancer after surgery	ARDSp	Dead	2	80	Male	2	48	25	9	No	Yes	No	No	No	No	No	No	No	No	No	18	86	205	23	158	34	56	22	2.6	150	No	No	No	No
75	Severe pneumonia, ARDS, infectious shock , coronary heart disease	ARDSp	Dead	13	69	Male	13	312	24	9	No	Yes	No	No	No	No	No	No	No	No	No	17.6	73	198	2.65	371	6.4	10	25.7	1.4	143	Yes	No	No	No
76	Severe pneumonia, ARDS, cerebral infarction, hypertension, polio, renal Insufficiency, MODS	ARDSp	Dead	11	81	Male	11	264	26	8	Yes	No	No	cerebral infarction	No	No	No	No	No	No	No	10.88	107	180	3.91	109	47.1	90	25.8	1.8	127	No	Yes	No	Yes
77	Severe pneumonia, ARDS	ARDSp	Dead	87	78	Male	87	2034	18	5	Yes	No	No	cerebral infarction	No	No	No	No	No	No	No	5.32	119	184	32.38	71	5.8	22.6	24.5	2.1	145	No	No	No	Yes
78	Severe pneumonia, ARDS	ARDSp	Dead	2	68	Male	2	23	23	7	Yes	No	No	cerebral infarction	No	Yes	No	No	No	No	No	22.14	109	646	<0.1	79	7.6	108.8	27.3	2	125	No	No	No	No
79	Severe pneumonia, ARDS	ARDSp	Dead	16	59	Male	16	385	19	7	Yes	No	No	No	No	No	No	No	No	No	No	10.88	107	180	3.91	109	47.1	90	25.8	1.8	127	No	No	No	Yes
80	Severe pneumonia, ARDS	ARDSp	Survival	＞90	82	Female	12	237	22	9	Yes	No	No	cerebral infarction	No	No	No	No	No	No	No	25.82	132	248	4.899	67	21.2	31.8	40.6	2	386	Yes	No	No	No
81	Severe pneumonia, ARDS, infectious shock , cardiac insufficiency, hypertension, double kidney stones	ARDSp	Dead	15	65	Female	14	336	16	6	Yes	No	No	No	No	No	No	No	No	No	No	17.04	81	173	44.89	166	7.7	13.8	27.6	1.1	63	Yes	No	No	Yes
82	Severe pneumonia, ARDS, infectious shock	ARDSp	Dead	1	61	Female	1	20	16	9	Yes	No	No	No	No	No	No	No	No	No	No	4.93	120	147	0.77	87	3.4	28.8	27	1.7	61	Yes	No	Yes	No
83	Severe pneumonia, ARDS, infectious shock	ARDSp	Survival	＞90	82	Male	28	513	24	8	No	No	No	No	No	No	No	No	No	No	No	3.81	120	68	0.22	70	4.6	78	27.4	1.2	81	No	No	No	Yes
84	Severe pneumonia, ARDS, pulmonary tuberculosis	ARDSp	Dead	7	73	Male	7	158	15	5	No	No	No	No	No	No	No	No	No	No	No	21.93	141	236	0.16	90	8.2	23	38.2	3.1	104	Yes	No	No	Yes
85	Severe pneumonia, ARDS, infectious shock, After radiotherapy for nasopharyngeal carcinoma	ARDSp	Survival	44	65	Male	12	240	22	4	No	No	No	No	No	No	No	No	No	No	No	3.94	104	198	100	143	8.2	8	33.2	3	72	Yes	No	No	No
86	Severe pneumonia, ARDS	ARDSp	Dead	23	65	Male	23	489	24	10	No	No	No	No	No	No	No	No	No	No	No	19.32	106	123	15.16	122	14.7	13	24	3.2	161	Yes	No	No	No
87	Severe pneumonia, ARDS	ARDSp	Dead	28	63	Male	28	520	26	8	No	No	No	No	No	No	No	No	No	No	No	12	107	180	3.91	109	47.1	90	28	1.8	127	No	Yes	No	Yes
88	Severe pneumonia, ARDS, multiple injuries from car accidents	ARDSp	Survival	＞90	56	Male	12	264	17	4	No	No	No	No	No	No	No	No	No	No	No	22.44	87	240	0.293	47	8	52.9	26.2	1.7	256	No	No	No	No
89	Severe pneumonia, ARDS, dermatomyositis, interstitial pneumonia	ARDSp	Dead	3	55	Male	3	64	22	7	No	No	No	No	No	No	No	No	No	No	No	18.9	112	186	20.4	99	12	10	26.6	3.2	155	Yes	No	No	No
90	Severe pneumonia, ARDS, type 2 respiratory failure, fatty liver	ARDSp	Survival	＞90	54	Male	16	305	26	6	No	No	No	No	No	fatty liver	No	No	No	No	No	19	143	231	0.8	112	17	35	29	2.8	55	No	No	Yes	No
91	Severe pneumonia, ARDS	ARDSp	Survival	＞90	47	Male	17	355	14	4	No	No	No	No	No	No	No	No	No	No	No	15	94	253	0.7	85	23	33	33.9	1.9	190	No	No	No	No
92	Severe pneumonia, ARDS	ARDSp	Survival	＞90	43	Male	12	220	14	4	No	No	No	No	No	No	No	No	No	No	No	12	105	134	3.2	97	24	31	33.9	0.9	221	No	No	No	No
93	Severe pneumonia, ARDS	ARDSp	Survival	＞90	35	Male	11	216	11	3	No	No	No	No	No	No	No	No	No	No	No	5.15	119	143	0.1	60.5	11.8	59	25.8	1.3	170	No	No	No	No
94	Severe pneumonia, ARDS	ARDSp	Survival	＞90	24	Male	6	92	12	2	No	No	No	No	No	No	No	No	No	No	No	3.68	149	112	0.4	98	7.9	86	27	1.7	182	No	No	No	No
95	Severe pneumonia, ARDS, alimentary tract hemorrhage, anemia, fracture of the left femoral neck	ARDSp	Dead	1	95	Female	1	17	22	7	No	No	No	No	No	No	No	No	No	No	No	5.34	76	195	2.78	87.5	7.3	15.8	21.4	2.6	146	No	No	No	No
96	Severe pneumonia, ARDS	ARDSp	Survival	＞90	66	Female	7	256	16	6	No	No	No	No	No	No	No	No	No	No	No	12.46	106	212	0.29	85	18.9	14	36	2.1	260	No	No	No	No
97	Severe pneumonia, ARDS, after severe head trauma	ARDSp	Survival	＞90	64	Female	17	382	19	10	No	No	No	No	No	No	No	No	No	No	No	9.36	99	82	1.56	86.5	26.2	100.6	28.7	1.2	86	No	No	No	No
98	Severe pneumonia, ARDS, Alpha-thalassemia	ARDSp	Dead	5	40	Female	5	118	19	7	No	No	No	No	No	No	No	No	No	No	No	18	102	122	4.8	344	74	450	26	5.4	180	Yes	No	No	No
99	Severe pneumonia, ARDS, infectious shock, inherent mental retardation	ARDSp	Survival	＞90	26	Female	6	120	16	5	No	No	No	No	No	No	No	No	No	No	No	9.61	107	250	0.78	62	4.3	16	23.5	1.9	148	Yes	No	No	No
100	Severe pneumonia, ARDS	ARDSp	Survival	＞90	64	Male	40	816	21	9	No	No	No	No	No	No	Yes	No	Bullous pemphigoid	No	No	6.74	105	174	0.414	113	26.8	20	24.8	1.2	65	Yes	No	Yes	No
101	Severe pneumonia, ARDS, infectious shock , SLE	ARDSp	Dead	2	35	Male	2	40	25	11	No	No	No	No	No	No	No	No	SLE	No	No	24.39	74	81	23	234	25.6	11	23	0.9	65	No	No	No	No
102	Severe pneumonia, ARDS, SLE, renal insufficiency, hypohepatia, MODS	ARDSp	Survival	＞90	44	Female	15	330	22	7	No	No	No	No	No	No	No	No	SLE	No	No	12.96	97	112	1.39	102	6	24.1	29	1.1	210	No	No	No	No
103	Severe pneumonia, ARDS, SLE, neuropsychiatric lupus, alimentary tract hemorrhage, choledocholithiasis, intrahepatic bile duct stones	ARDSp	Survival	＞90	43	Female	12	278	22	7	No	No	No	No	No	No	No	No	SLE	No	No	12.96	112	71	1.39	102	6	24.1	31.4	1.1	210	No	No	No	No
104	Severe pneumonia, ARDS	ARDSp	Dead	20	69	Male	20	470	24	10	No	No	No	No	No	No	No	No	AASV	No	No	19.32	106	123	15.16	122	14.7	11.9	23	5.1	161	Yes	No	No	No
105	Severe pneumonia, ARDS, infectious shock, Nephrotic syndrome, liver cyst	ARDSp	Dead	25	65	Female	25	564	22	5	No	No	No	No	nephrotic syndrome	No	No	No	nephrotic syndrome	No	No	17.34	109	195	15.65	90.5	22.7	13	25.8	2.2	143	Yes	No	No	Yes
106	Severe pneumonia, ARDS, multiple myeloma	ARDSp	Survival	20	77	Male	13	240	24	7	No	No	No	No	Yes	No	No	multiple myeloma	Yes	No	No	4.93	54	45	0.02	167	5.6	36.8	26	2.2	136	No	No	No	No
107	Severe pneumonia, ARDS, after radiotherapy surgery for nasopharyngeal carcinoma	ARDSp	Dead	24	62	Male	24	460	16	3	No	No	No	No	No	No	No	Nasopharyngeal cancer after radiotherapy and chemotherapy	No	No	No	4.92	105	157	3.65	69	7	12.9	25.1	1.9	176	No	No	No	No
108	Severe pneumonia, ARDS	ARDSp	Survival	＞90	59	Male	14	240	18	6	Yes	No	No	No	No	No	No	nasopharynx cancer	No	No	No	12.2	119	419	0.15	81	12.7	11.5	32.3	1.8	120	No	No	No	No
109	Severe pneumonia, ARDS, infectious shock , hypertension, renal insufficiency , 腔隙性cerebral infarction, after radiotherapy surgery for nasopharyngeal carcinoma	ARDSp	Dead	10	57	Male	10	240	20	5	Yes	No	No	No	No	No	No	nasopharynx cancer	No	No	No	38.09	122	286	30.44	69	12	10	26.6	3.2	155	Yes	No	No	No
110	Severe pneumonia, ARDS, infectious shock, hypertension, after radiotherapy surgery for nasopharyngeal carcinoma	ARDSp	Survival	＞90	45	Male	10	144	14	4	Yes	No	No	No	No	No	No	nasopharynx cancer	No	No	No	14.33	125	171	4.11	117	14.4	38	33.9	1.9	258	Yes	No	No	No
111	Severe pneumonia, ARDS	ARDSp	Dead	10	53	Male	10	235	19	8	No	No	No	No	No	No	No	nasopharynx cancer	No	No	No	19.32	76	80	19.16	122	14.7	11.9	21.5	11.1	161	Yes	No	Yes	No
	AASV: ANCA associated systemtc Vasculitis
	RA: rheumatoid arthritis

## Sheet: ARDSexp group
Patient	Diagnosis	Group	Initial site of infection	State of illness	Time of death(day)	Age	Gender	Days of hospitalization in ICU	The use time of ventilator(hour)	APACHE II score	SOFA score	Hypertension	Coronary heart disease	COPD	cerebral stroke	Chronic nephrosis	Hypohepatia	Diabetes	Tumor	Immunosuppression	Smoking	Drinking	WBC	Hb	PLT	PCT	Cr	T.Bil	ALT	Alb	Lac	OI	Infectious shock	CRRT	ECMO	Prone ventilation
112	small intestinal necrosis, abdominal infection, ARDS	ARDSexp	gastrointestinal tract	Dead	6	85	Male	6	140	25	6	No	No	Yes	No	No	No	No	No	No	No	No	2.87	98	115	1.4	90.5	50.9	30	30.9	4.3	206	0	0	0	0
113	colonic perforation, abdominal infection, ARDS	ARDSexp	gastrointestinal tract	Dead	3	74	Male	3	70	30	12	No	No	Yes	No	No	No	No	colon cancer	No	Yes	No	0.8	114	138	100	117	14.9	25	40	3.6	244	1	1	0	0
114	perianal abscess, infectious shock , ARDS	ARDSexp	skin and muscle	Survival	＞90	36	Male	15	240	17	6	No	No	No	No	No	No	Yes	No	No	No	No	18.67	114	227	87.25	70	73	37.3	35	2	164	1	0	0	0
115	severe acute pancreatitis, , infectious shock, ARDS	ARDSexp	liver, bile and pancreas	Dead	2	82	Female	2	48	28	12	Yes	No	No	No	No	No	No	No	No	No	No	2.5	135	138	100	213	34	67	28	5.8	140	1	1	0	0
116	Incisional hernia, rectal cancer surgery, ARDS	ARDSexp	gastrointestinal tract	Survival	＞90	64	Female	13	160	19	8	No	Yes	No	No	No	No	No	No	No	No	No	27.51	119	12	100	215	60.5	369	29.9	8.1	166	1	0	0	0
117	small intestinal perforation with diffuse peritonitis, ARDS	ARDSexp	gastrointestinal tract	Dead	7	76	Male	7	165	24	11	Yes	No	No	No	No	No	No	No	No	No	No	19.16	106	42	2.87	82	269	323	29	2.3	178	1	0	0	0
118	abdominal infection, after perianal resection of bile duct space-occupying, choledocholithiasis combined with cholangitis, ARDS,	ARDSexp	liver, bile and pancreas	Dead	7	62	Male	7	168	21	12	No	No	No	No	No	No	No	No	No	No	No	35.48	102	286	2.87	260	26.1	37	29	6	160	1	0	0	0
119	hepatapostema, infectious shock , ARDS	ARDSexp	liver, bile and pancreas	Survival	＞90	69	Male	14	248	16	6	Yes	No	No	No	No	No	Yes	No	No	Yes	No	11.92	78	57	26.33	279	21	50	24.2	3.9	250	1	1	0	0
120	acute severe pancreatitis, infectious shock , ARDS	ARDSexp	liver, bile and pancreas	Survival	＞90	32	Male	20	432	25	9	No	No	No	No	No	No	No	No	No	Yes	Yes	14.67	102	114	3.7	243	54	34	28	3.4	124	1	1	0	0
121	sepsis, infectious shock, ARDS	ARDSexp	bloodstream	Dead	3	57	Male	3	72	26	11	No	No	No	No	No	No	No	No	No	No	No	8.02	87	35	18.59	120	36.8	136	20	12	142	1	1	0	0
122	acute appendicitis and perforation, abdominal infection, ARDS, superior mesenteric vein embolism, small Ileus, renal Insufficiency, lung infection	ARDSexp	gastrointestinal tract	Survival	＞90	70	Male	6	110	18	7	No	No	No	No	No	No	No	No	No	No	No	13.94	138	176	72.8	731.1	42.5	28.1	26	1.2	175	0	0	0	0
123	sepsis, infectious shock, ARDS	ARDSexp	bloodstream	Survival	＞90	72	Male	10	144	19	8	Yes	No	No	No	No	No	Yes	No	No	Yes	No	12.26	80	60	57.98	101	21	20	32	1.4	220	1	0	0	0
124	cholecystitis, infectious shock, ARDS	ARDSexp	liver, bile and pancreas	Dead	4	67	Female	4	96	23	10	Yes	No	No	No	No	No	No	No	No	No	No	13.29	74	69	15.73	84	17.9	25	33.7	1.7	96	1	1	0	0
125	severe burn, ARDS	ARDSexp	skin and muscle	Dead	12	24	Male	12	288	25	9	No	No	No	No	No	No	No	No	No	No	No	7.14	91	77	0.85	66	103	133	25	3	250	1	0	0	0
126	urinary calculi with infection, ARDS, infectious shock , diabetes	ARDSexp	urinary system	Survival	＞90	59	Female	11	275	21	7	No	No	No	No	No	No	Yes	No	No	No	No	13.16	120	249	6	518	9.1	13	22.1	2	270	1	1	0	0
127	severe burn, ARDS	ARDSexp	skin and muscle	Dead	12	18	Male	9	215	22	7	No	No	No	No	No	No	No	No	No	No	No	16.97	122	108	85	89	9.2	132	13	3.6	167	1	0	0	0
128	severe burn, ARDS	ARDSexp	skin and muscle	Dead	7	64	Male	7	168	18	6	No	No	No	No	No	No	No	No	No	No	No	11.05	126	117	3.6	141	8	24.9	28	1.4	118	1	0	0	0
129	sepsis, infectious shock , ARDS, MODS(lung, heart, brain, kidney, liver)	ARDSexp	bloodstream	Dead	4	24	Female	4	96	17	10	No	No	No	No	No	No	No	No	No	Yes	Yes	22.54	102	49	6.87	340	63.6	2021	36.7	13.7	112	1	1	0	0
130	sepsis, infectious shock , ARDS, diabetic ketoacidosis	ARDSexp	bloodstream	Dead	8	68	Female	8	192	22	9	No	No	No	No	No	No	Yes	No	No	No	No	11.65	116	17	86	122	15	42	30	3.5	226	1	0	0	0
131	Colonic perforation, abdominal infection infectious shock, ARDS, hypertensive renal disease, chronic renal failure (STAGE 5 CKD), maintenance peritoneal dialysis, hypertension grade 3 (extremely high risk group), Cerebral hemorrhage sequela	ARDSexp	gastrointestinal tract	Dead	12	63	Female	12	278	26	10	Yes	No	No	Yes	Yes	No	No	No	No	No	No	20.28	92	23	16.6	126	19.6	2.6	25	4.1	258	0	1	0	0
132	after surgery for perforation of digestive tract, ARDS	ARDSexp	gastrointestinal tract	Survival	＞90	47	Male	7	75	17	5	No	No	No	No	No	No	No	No	No	No	No	21	93	106	31.88	81.5	66.7	167	28.7	1.3	160	0	0	0	0
133	abdominal infection, ARDS	ARDSexp	gastrointestinal tract	Survival	＞90	67	Male	28	600	23	3	No	No	No	No	No	No	No	No	No	No	Yes	15.16	79	265	7.8	142	11.1	34	25.2	1.2	180	0	0	0	0
134	tsutsugamushi disease, infectious shock , ARDS	ARDSexp	bloodstream	Survival	＞90	56	Male	12	234	21	8	No	No	Yes	No	No	No	No	No	No	Yes	No	9.77	109	104	6.16	189	11.3	87	30.6	0.9	64	1	0	0	1
135	after surgery for intestinal obstruction, ARDS, COPD	ARDSexp	gastrointestinal tract	Survival	＞90	76	Male	9	123	15	5	No	No	No	No	No	No	No	No	No	No	No	16.67	114	247	0.475	70	73	37.3	36.4	1	164	0	0	0	0
136	Biliary tract infection, ARDS	ARDSexp	liver, bile and pancreas	Survival	＞90	56	Male	23	250	22	10	No	No	No	No	No	No	Yes	No	No	No	No	44.04	154	53	39.74	176	214	587	29.3	9.1	184	1	1	0	0
137	colonic perforation, abdominal infection, ARDS	ARDSexp	gastrointestinal tract	Dead	3	82	Male	3	73	30	14	Yes	Yes	No	No	No	No	No	No	No	No	No	1.15	133	136	65.5	142	20	29	24	13	118	1	1	0	0
138	Skin and soft tissue infections, Infectious shock, ARDS	ARDSexp	skin and muscle	Dead	2	53	Female	2	48	32	12	No	No	No	No	No	No	No	No	No	No	No	2.33	107	133	88	298	24.3	25	20.6	13	93	1	1	0	0
139	Hip infections, infectious shock , uremia, ARDS	ARDSexp	skin and muscle	Dead	4	46	Female	4	96	19	8	No	No	No	No	No	No	No	No	No	No	No	18.94	80	330	11.33	565	9.4	6	19	11.7	230	1	1	0	0
140	Acute suppuration of the left lower limb, ARDS	ARDSexp	skin and muscle	Survival	＞90	36	Male	13	214	22	9	No	No	No	No	No	No	No	No	No	Yes	Yes	17.77	109	204	8.16	139	11.3	87	30.6	0.9	164	1	0	0	0
141	Right lower limb infection, Infectious shock, ARDS	ARDSexp	skin and muscle	Survival	＞90	62	Male	14	248	16	6	No	No	No	No	No	No	No	No	No	No	No	9.92	70	27	36.33	279	21	50	24.2	3.9	250	1	1	0	0
142	after surgery for perforation of digestive tract, ARDS	ARDSexp	gastrointestinal tract	Dead	16	77	Female	16	384	26	11	No	No	No	No	No	No	No	No	No	No	No	8.51	105	47	100	148	10.7	18.6	27	9.2	80	1	1	0	1
143	Sepsis, infectious shock, ARDS, chronic renal failure (UREMIA stage), maintenance hemodialysis, and uremia cardiomyopathy	ARDSexp	bloodstream	Survival	＞90	62	Male	20	360	31	6	Yes	No	No	No	Yes	No	No	No	Yes	No	No	10.3	100	57	100	1492	15.6	80.9	28.5	7.5	103	1	1	0	0
144	abdominal infection, after rectal cancer surgery, ARDS	ARDSexp	gastrointestinal tract	Dead	3	70	Female	3	70	20	8	No	No	No	No	No	No	No	No	No	No	No	1.83	115	64	87.59	224	12.8	1	25.3	4.8	172	1	1	0	0
145	Severe pancreatitis, ARDS	ARDSexp	liver, bile and pancreas	Dead	11	77	Male	11	264	33	6	Yes	No	No	No	No	No	No	No	No	No	No	20.43	129	87	16.18	607	16.8	14	37.7	3.5	210	1	1	0	0
146	Perforation of sigmoid colon, abdominal infection, ARDS	ARDSexp	gastrointestinal tract	Dead	2	79	Female	2	40	24	9	Yes	Yes	No	Yes	No	No	No	No	No	No	No	3.14	127	204	15.8	75	18.6	13	20.4	10.1	156	1	0	0	0
147	abdominal infection, sigmoid colon ulcer with bleeding, ARDS	ARDSexp	gastrointestinal tract	Dead	2	70	Male	2	43	28	10	No	No	No	No	No	No	Yes	No	No	No	No	2.78	80	23	14.95	242	14.7	55	18.2	15	57	1	0	0	1
148	colonic perforation, abdominal infection, ARDS	ARDSexp	gastrointestinal tract	Survival	＞90	57	Female	7	75	17	5	No	No	No	No	No	No	Yes	colon cancer	No	No	No	21	93	76	31.88	81.5	66.7	167	28.7	1.3	160	1	0	0	0
149	Primary liver cancer, intrahepatic infection, Infectious shock, ARDS, renal Insufficiency, Type 2 diabetes	ARDSexp	liver, bile and pancreas	Survival	＞90	60	Male	8	144	22	8	Yes	No	No	No	No	No	Yes	liver cancer	No	No	No	44.2	104	399	2.94	152	37.8	34	24.5	12.7	77	1	0	0	0
150	Neck abscess, ARDS	ARDSexp	skin and muscle	Survival	＞90	59	Female	12	214	21	8	No	No	No	No	No	No	Yes	No	No	No	No	18.77	109	204	8.16	139	11.3	87	30.6	0.9	164	1	0	0	0
151	Infections in the subcutaneous tissues of the left lower limb, Infectious shock, and ARDS	ARDSexp	skin and muscle	Dead	7	27	Female	7	156	21	6	No	No	No	No	No	No	No	lymphoma	Yes	No	No	1.04	88	157	5.5	37	53.7	29.6	17.3	1.6	214	1	0	0	0
152	Rupture of liver abscess, abdominal infection, ARDS	ARDSexp	liver, bile and pancreas	Dead	2	56	Male	2	40	22	5	No	No	No	No	No	Yes	Yes	No	No	No	No	8.15	68	175	11.29	60.2	31.7	78	18.5	2.8	186	1	0	0	0
153	sepsis, infectious shock , ARDS	ARDSexp	bloodstream	Survival	＞90	21	Female	15	183	25	13	No	No	No	No	No	No	No	No	Yes	No	No	33.94	133	118	42.5	231	39.1	89	18.6	7.6	156	1	0	0	0
154	abdominal infection, ARDS	ARDSexp	gastrointestinal tract	Survival	＞90	76	Male	11	275	21	7	No	No	No	No	Yes	No	No	No	No	No	No	11.16	120	249	6	518	9.1	13	22.1	2	220	1	1	0	0
155	abdominal infection, intestinal fistula, ARDS	ARDSexp	gastrointestinal tract	Dead	3	66	Male	3	72	22	7	No	No	No	No	No	No	No	No	No	No	No	37.97	141	316	0.967	54.5	7.9	16	21.4	1.8	154	1	0	0	0
156	ileus, abdominal infection, ARDS	ARDSexp	gastrointestinal tract	Dead	8	64	Male	8	182	24	10	No	No	Yes	No	No	No	No	No	No	Yes	No	12.64	130	167	100	373	5.8	8.5	26.6	3.8	168	1	1	0	0

## Sheet: Control group
Patient	Diagnosis	Group	State of illness	Time of death(day)	Age	Gender
157	Pneumonia, COPD	Control	Survival	＞90	85	Male
158	Multiple rib fractures, lung contusion, hypertension, diabetes	Control	Survival	＞90	78	Male
159	Pneumonia, COPD, pulmonary heart disease, hypertension, type 2 diabetes mellitus	Control	Survival	＞90	77	Male
160	Pneumonia, COPD	Control	Survival	＞90	71	Male
161	Cerebral aneurysm embolization, hypertension, diabetes	Control	Survival	＞90	69	Female
162	After thyroid cancer surgery	Control	Survival	＞90	67	Male
163	Pulmonary infection, COPD	Control	Survival	＞90	67	Female
164	Left maxillary gingival cancer surgery	Control	Survival	＞90	63	Male
165	Pneumonia, COPD, hypertension	Control	Survival	＞90	62	Male
166	After surgery for cerebral hemorrhage	Control	Survival	＞90	62	Female
167	After surgery for left parotid gland carcinoma	Control	Survival	＞90	61	Male
168	After surgery for cerebral hemorrhage	Control	Survival	＞90	60	Male
169	Pulmonary infection, COPD	Control	Survival	＞90	60	Male
170	After surgery for left tongue cancer	Control	Survival	＞90	57	Female
171	After surgery for cerebellar vermis medulloblastoma	Control	Survival	＞90	55	Male
172	Radioosteomyelitis of the right mandible, After chemoradiotherapy for nasopharyngeal carcinoma	Control	Survival	＞90	53	Male
173	Massive cerebral infarction	Control	Survival	＞90	52	Female
174	After gingival cancer's surgery	Control	Survival	＞90	51	Male
175	After surgery for right acoustic neuroma	Control	Survival	＞90	51	Female
176	After surgery for tongue cancer	Control	Survival	＞90	49	Male
177	After surgery for left cheek cancer	Control	Survival	＞90	48	Female
178	After surgery for acoustic neuroma	Control	Survival	＞90	46	Female
179	Severe asthma, respiratory failure	Control	Survival	＞90	43	Female
180	After surgery for tongue cancer	Control	Survival	＞90	42	Female
181	Myasthenia gravis, after thymoma surgery	Control	Survival	＞90	39	Male
182	After craniocerebral trauma surgery	Control	Survival	＞90	38	Male
183	Thyroidectomy	Control	Survival	＞90	32	Female
184	Aft left mandibular necrosis surgery	Control	Survival	＞90	30	Female
